# Supplementary material for: Nonparametric analysis of nonhomogeneous multistate processes with clustered observations
Source: Biometrics. 2020 Jul 21;77(2):533–46. doi: 10.1111/biom.13327 (PMC7790918; doi:10.1111/biom.13327)
Supplement: Supplementary file 2 [file BIOM-77-533-s001.zip]

Archive with 3 entries (3 files):
- code_msm_clust.R
- example_data.csv
- README.docx
