# Supplementary material for: Nonparametric analysis of nonhomogeneous multistate processes with clustered observations
Source: Biometrics. 2020 Jul 21;77(2):533–46. doi: 10.1111/biom.13327 (PMC7790918; doi:10.1111/biom.13327)
Supplement: Supplementary file 2 [file BIOM-77-533-s001.zip › code_msm_clust.R]

###############################################################################
##                                                                           ##
## This code provides functions to implement the non-parametric estimators   ##                                                                        ### 
## for transition and state occupation probabilities with clustered data     ##
## under the progressive illness-death model. It also provides 95%           ##
## pointwise condidence intervals and simultaneous confidence bands.         ##
## Additionally, it implements the Kolmogorov-Smirnov-type test for          ##
## the two-sample comparison of transition and state occupation              ##
## probabilities.                                                            ##
##                                                                           ##
## Dependencies: None                                                        ##
##                                                                           ##
## Programmer: Giorgos Bakoyannis (email: gbakogia@iu.edu)                   ##
## Date: 4/23/20                                                             ##
##                                                                           ##
###############################################################################


###################
##   Utilities   ##
###################

A_hj<-function(data,h=0,j=1,v=0,u=1000,weighted=1){
  dat<-data[data$s0==h,]
  if(weighted==1){
    Y_t<-function(t){
      sum((1/dat$M)*(dat$t0<t & dat$t1>=t))
    }
    
    dN_t<-function(t){
      sum((1/dat[dat$s1==j & dat$s0==h,"M"])*
            (dat[dat$s1==j & dat$s0==h,"t1"]==t))
    }    
  } else {
    Y_t<-function(t){
      sum(dat$t0<t & dat$t1>=t)
    }
    
    dN_t<-function(t){
      sum(dat[dat$s1==j &
                dat$s0==h,"t1"]==t)
    }    
  }
  
  ts<-sort(unique(dat[dat$s1==j &
                        dat$s1!=dat$s0,"t1"]))
  ts<-ts[ts>v & ts<=u]
  Y<-sapply(ts,Y_t)
  dN<-sapply(ts,dN_t)
  A<-cumsum(dN/Y)
  A_t<-stepfun(ts,c(0,A))
  return(A_t)
}


A_hj_boot<-function(data,h=0,j=1,v=0,u=1000,Wb,weighted=1,clusts){
  dat<-data[data$s0==h,]
  N<-length(unique(dat$cid)) #Note that averages are w.r.t. the cluster size
  if(N<length(Wb)){
    Wb <- Wb[clusts %in% sort(unique(dat$cid))]
  }
  if(weighted==1){
    Y_t<-function(t){
      sum(tapply(((1/dat$M)*(dat$t0<t & dat$t1>=t)), dat$cid, sum)*Wb)
    }
  } else {
    Y_t<-function(t){
      sum(tapply(((dat$t0<t & dat$t1>=t)), dat$cid, sum)*Wb)
    }
  }
  ts<-sort(unique(dat[dat$s1==j &
                        dat$s1!=dat$s0,"t1"]))
  ts<-ts[ts>v & ts<=u]
  Y<-sapply(ts,Y_t)
  ####
  #In some nonparametric bootstraps 
  # There may be 0 risk sets in some timepoints
  non0 <- (Y>0)
  ####
  if(weighted==1){
    dN_t<-function(t){
      sum(tapply(((1/dat$M)*(dat$s0==h & dat$s1==j & dat$t1==t)), dat$cid, sum)*Wb)
    }
  } else {
    dN_t<-function(t){
      sum(tapply(((dat$s0==h & dat$s1==j & dat$t1==t)), dat$cid, sum)*Wb)
    }
  }
  dN<-sapply(ts,dN_t)
  A<-cumsum(dN[non0]/Y[non0])
  A_t<-stepfun(ts[non0],c(0,A))
  return(A_t)
}


A_hj_2<-function(data,h=0,j=1,v,u,weighted=1,cond.h=0){
  dat<-data[data$s0==h & (data$L<v | data$L==0),]
  if(v>0){
    if(cond.h==0){
      if(h==0){
        dat<-dat[dat$t0<=v & dat$t1>v,]
      } else {
        dat<-dat[dat$t0>v,]
      }
    } else {
      dat<-dat[dat$t0<=v,]
    }
  }
  if(weighted==1){
    Y_t<-function(t){
      sum((1/dat$M)*(dat$t0<t & dat$t1>=t))
    }
    
    dN_t<-function(t){
      sum((1/dat[dat$s1==j & dat$s0==h,"M"])*
            (dat[dat$s1==j & dat$s0==h,"t1"]==t))
    }    
  } else {
    Y_t<-function(t){
      sum(dat$t0<t & dat$t1>=t)
    }
    
    dN_t<-function(t){
      sum(dat[dat$s1==j &
                dat$s0==h,"t1"]==t)
    }    
  }
  
  ts<-sort(unique(dat[dat$s1==j &
                        dat$s1!=dat$s0,"t1"]))
  ts<-ts[ts>v & ts<=u]
  Y<-sapply(ts,Y_t)
  dN<-sapply(ts,dN_t)
  A<-cumsum(dN/Y)
  A_t<-stepfun(ts,c(0,A))
  return(A_t)
}


A_hj_boot_2<-function(data,h=0,j=1,v,u,Wb,weighted=1,clusts,cond.h=0){
  dat<-data[data$s0==h,]
  N<-length(unique(dat$cid)) #Note that averages are w.r.t. the cluster size
  if(N<length(Wb)){
    Wb <- Wb[clusts %in% sort(unique(dat$cid))]
  }
  if(v>0){
    if(cond.h==0){
      if(h==0){
        dat$Indic <- (dat$t0<=v & dat$t1>v & (dat$L<v | dat$L==0))
      } else {
        dat$Indic <- (dat$t0>v & (dat$L<v | dat$L==0))
      }
    } else {
      dat$Indic <- (dat$t0<=v & (dat$L<v | dat$L==0))
    }
  } else {
    dat$Indic <- (dat$L==0)
  }
  if(weighted==1){
    Y_t<-function(t){
      sum(tapply(((1/dat$M)*(dat$t0<t & dat$t1>=t)*dat$Indic), dat$cid, sum)*Wb)
    }      
  } else {
    Y_t<-function(t){
      sum(tapply(((dat$t0<t & dat$t1>=t)*dat$Indic), dat$cid, sum)*Wb)
    }
  }
  ts<-sort(unique(dat[dat$s1==j &
                        dat$s1!=dat$s0,"t1"]))
  ts<-ts[ts>v & ts<=u]
  Y<-sapply(ts,Y_t)
  ####
  #In some nonparametric bootstraps 
  # There may be 0 risk sets in some timepoints
  non0 <- (Y>0)
  ####
  if(weighted==1){
    dN_t<-function(t){
      sum(tapply(((1/dat$M)*(dat$s0==h & dat$s1==j & dat$t1==t)*dat$Indic), dat$cid, sum)*Wb)
    }
  } else {
    dN_t<-function(t){
      sum(tapply(((dat$s0==h & dat$s1==j & dat$t1==t))*dat$Indic, dat$cid, sum)*Wb)
    }
  }
  
  dN<-sapply(ts,dN_t)
  A<-cumsum(dN[non0]/Y[non0])
  A_t<-stepfun(ts[non0],c(0,A))
  return(A_t)
}


TPM<-function(data, v=0, tau=NULL, weighted=1, lt, h, j){
  
  if(is.null(tau)){
    tau <- max(data$t1)
  }
  
  tt<-sort(unique(data[data$s1>0 &
                         data$s1!=data$s0,"t1"]))
  tt <- tt[tt>v & tt<=tau]
  if(v==0 & lt==0){
    A01<-A_hj(data,h=0,j=1, v=v, u=tau, weighted=weighted)
    A02<-A_hj(data,h=0,j=2, v=v, u=tau, weighted=weighted)
    A12<-A_hj(data,h=1,j=2, v=v, u=tau, weighted=weighted)
  } else if(h==0) {
    A01<-A_hj_2(data,h=0,j=1, v=v, u=tau, weighted=weighted, cond.h=0)
    A02<-A_hj_2(data,h=0,j=2, v=v, u=tau, weighted=weighted, cond.h=0)
    A12<-A_hj_2(data,h=1,j=2, v=v, u=tau, weighted=weighted, cond.h=0)
  } else {
    A01<-function(t){0}
    A02<-function(t){0}
    A12<-A_hj_2(data,h=1,j=2, v=v, u=tau, weighted=weighted, cond.h=1)
  }

  dA01 <- diff(c(0,A01(tt)),lag=1)
  dA02 <- diff(c(0,A02(tt)),lag=1)
  dA12 <- diff(c(0,A12(tt)),lag=1)
  
  #calculate diagonal elemets 
  dA00<- -(dA01 + dA02)
  dA11<- -dA12
  dA22<- 0 # Absorbing state of death
  
  dA <- cbind(dA00,dA01,dA02,dA11,dA12,dA22)
  if(nrow(dA)>1){
    dA.pl <- rbind(dA[2:nrow(dA),],rep(0,times=ncol(dA)))
  } else {
    dA.pl <- matrix(rep(0,times=ncol(dA)),nrow=1)
    colnames(dA.pl) <- colnames(dA)
  }
  
  multip <- list()
  multip2 <- list()
  for(i in 1:nrow(dA)){
    multip[[i]] <- diag(3)+
      rbind(c(dA[i,"dA00"], dA[i,"dA01"], dA[i,"dA02"]),
            c(0, dA[i,"dA11"], dA[i,"dA12"]),
            c(0, 0, 0))
    
    multip2[[i]] <- diag(3)+
      rbind(c(dA.pl[i,"dA00"], dA.pl[i,"dA01"], dA.pl[i,"dA02"]),
            c(0, dA.pl[i,"dA11"], dA.pl[i,"dA12"]),
            c(0, 0, 0))
  }
  
  #Calculate the product integral estimator
  P_n<-Reduce("%*%",multip, accumulate = TRUE)
  
  P00 <- unname(sapply(P_n, function(x) x[1,1]))
  P01 <- unname(sapply(P_n, function(x) x[1,2]))
  P02 <- unname(sapply(P_n, function(x) x[1,3]))
  P11 <- unname(sapply(P_n, function(x) x[2,2]))
  P12 <- 1 - P11
  P_n <- as.data.frame(cbind(tt,P00,P01,P02,P11,P12))
  
  prob <- paste("P", h, j, sep="")

  P_n <- P_n[,c("tt",prob)]
  names(P_n) <- c("tt","P")
  return(P_n)
}


TPM_boot<-function(data, v=0, tau=NULL, Wb, weighted=1, clusts, lt,
                   h, j, cond.h=0){
  if(is.null(tau)){
    tau <- max(data$t1)
  }
  
  tt<-sort(unique(data[data$s1>0 &
                         data$s1!=data$s0,"t1"]))
  tt <- tt[tt>v & tt<=tau]
  
  
  if(v==0 & lt==0){
    A01<-A_hj_boot(data,h=0,j=1, v=v, u=tau, Wb=Wb, weighted=weighted,
                   clusts=clusts)
    A02<-A_hj_boot(data,h=0,j=2, v=v, u=tau, Wb=Wb, weighted=weighted,
                   clusts=clusts)
    A12<-A_hj_boot(data,h=1,j=2, v=v, u=tau, Wb=Wb, weighted=weighted,
                   clusts=clusts)
  } else if(h==0) {
    A01<-A_hj_boot_2(data,h=0,j=1, v=v, u=tau, Wb=Wb, weighted=weighted,
                     clusts=clusts, cond.h=0)
    A02<-A_hj_boot_2(data,h=0,j=2, v=v, u=tau, Wb=Wb, weighted=weighted,
                     clusts=clusts, cond.h=0)
    A12<-A_hj_boot_2(data,h=1,j=2, v=v, u=tau, Wb=Wb, weighted=weighted,
                     clusts=clusts, cond.h=0)
  } else {
    A01<-function(t){0}
    A02<-function(t){0}
    A12<-A_hj_boot_2(data,h=1,j=2, v=v, u=tau, Wb=Wb, weighted=weighted,
                     clusts=clusts, cond.h=1)
  }
  
  dA01 <- diff(c(0,A01(tt)),lag=1)
  dA02 <- diff(c(0,A02(tt)),lag=1)
  dA12 <- diff(c(0,A12(tt)),lag=1)
  
  #calculate diagonal elemets 
  dA00<- -(dA01 + dA02)
  dA11<- -dA12
  dA22<- 0 # Absorbing state of death
  
  dA <- cbind(dA00,dA01,dA02,dA11,dA12,dA22)
  if(nrow(dA)>1){
    dA.pl <- rbind(dA[2:nrow(dA),],rep(0,times=ncol(dA)))
  } else {
    dA.pl <- matrix(rep(0,times=ncol(dA)),nrow=1)
    colnames(dA.pl) <- colnames(dA)
  }
  
  multip <- list()
  multip2 <- list()
  for(i in 1:nrow(dA)){
    multip[[i]] <- diag(3)+
      rbind(c(dA[i,"dA00"], dA[i,"dA01"], dA[i,"dA02"]),
            c(0, dA[i,"dA11"], dA[i,"dA12"]),
            c(0, 0, 0))
    
    multip2[[i]] <- diag(3)+
      rbind(c(dA.pl[i,"dA00"], dA.pl[i,"dA01"], dA.pl[i,"dA02"]),
            c(0, dA.pl[i,"dA11"], dA.pl[i,"dA12"]),
            c(0, 0, 0))
  }
  
  #Calculate the product integral estimator
  P_n<-Reduce("%*%",multip, accumulate = TRUE)
  
  P00 <- unname(sapply(P_n, function(x) x[1,1]))
  P01 <- unname(sapply(P_n, function(x) x[1,2]))
  P02 <- unname(sapply(P_n, function(x) x[1,3]))
  P11 <- unname(sapply(P_n, function(x) x[2,2]))
  P12 <- 1 - P11
  P_n <- as.data.frame(cbind(tt,P00,P01,P02,P11,P12))
  
  prob <- paste("P", h, j, sep="")
  
  P_n <- P_n[,c("tt",prob)]
  names(P_n) <- c("tt","P")
  return(P_n)
}


cboot.dat <- function(data,xi){
  ids <- rep(unique(sort(data$cid)),times=xi)
  dat <- data.frame()
  for(i in ids){
    dat <- rbind(dat,data[data$cid==i,])
  }
  return(dat)
}


test_boot_util<-function(data, v=0, tau=NULL, weighted=1, calc=1, times=0,
                         group, from.state=0, to.state=1, lt){
  if(is.null(tau)){
    tau <- max(data$t1)
  }
  
  P.1 <- TPM(data=data[data[,group]==1,], v=v, tau=tau, weighted=weighted,
            lt=lt, h=from.state, j=to.state)
  P.0 <- TPM(data=data[data[,group]==0,], v=v, tau=tau, weighted=weighted,
            lt=lt, h=from.state, j=to.state)

  tmax<-min(max(P.1[P.1$P>0,"tt"]),
            max(P.0[P.0$P>0,"tt"]))
  tmin<-max(min(P.1[P.1$P>0,"tt"]),
            min(P.0[P.0$P>0,"tt"]))
  
  jump1 <- (P.1$P!=c(0,P.1$P[1:(length(P.1$P)-1)]))
  jump0 <- (P.0$P!=c(0,P.0$P[1:(length(P.0$P)-1)]))
  
  if(calc==1){
    tt<-sort(unique(c(P.1[jump1,"tt"],
                      P.0[jump0,"tt"])))
    N<-length(unique(data$cid))
    if(weighted==1){
      invM <- 1/data$M
    } else {
      invM <- rep(1, times=nrow(data))
    }
    
  } else {
    tt <- times
  }
  
  
  #Useful quantities for the stabilizing weights
  if(calc==1){
    if(v==0 & lt==0){
      if(to.state!=0){
        EY10_t<-function(t){
          sum(invM[data[,group]==0]*(data[data[,group]==0,"t0"]<t & data[data[,group]==0,"t1"]>=t & 
                                       data[data[,group]==0,"s0"]==1))/N
        }
        EY11_t<-function(t){
          sum(invM[data[,group]==1]*(data[data[,group]==1,"t0"]<t & data[data[,group]==1,"t1"]>=t & 
                                       data[data[,group]==1,"s0"]==1))/N
        }
        EY00_t<-function(t){
          sum(invM[data[,group]==0]*(data[data[,group]==0,"t0"]<t & data[data[,group]==0,"t1"]>=t & 
                                       data[data[,group]==0,"s0"]==0))/N
        }
        EY01_t<-function(t){
          sum(invM[data[,group]==1]*(data[data[,group]==1,"t0"]<t & data[data[,group]==1,"t1"]>=t & 
                                       data[data[,group]==1,"s0"]==0))/N
        }
        
        EY10 <- sapply(tt,EY10_t)
        EY11 <- sapply(tt,EY11_t)
        EY00 <- sapply(tt,EY00_t)
        EY01 <- sapply(tt,EY01_t)
        Wt1 <- (EY10*EY11*EY00*EY01)/(EY10+EY11+EY00+EY01)
      } else {
        EY00_t<-function(t){
          sum(invM[data[,group]==0]*(data[data[,group]==0,"t0"]<t & data[data[,group]==0,"t1"]>=t & 
                                       data[data[,group]==0,"s0"]==0))/N
        }
        EY01_t<-function(t){
          sum(invM[data[,group]==1]*(data[data[,group]==1,"t0"]<t & data[data[,group]==1,"t1"]>=t & 
                                       data[data[,group]==1,"s0"]==0))/N
        }
        
        EY00 <- sapply(tt,EY00_t)
        EY01 <- sapply(tt,EY01_t)
        Wt1 <- (EY00*EY01)/(EY00+EY01)
      }
    } else {
      if(to.state!=0){
        EY10_t<-function(t){
          sum(invM[data[,group]==0]*(data[data[,group]==0,"t0"]<t & data[data[,group]==0,"t1"]>=t & 
                                     t>data[data[,group]==0,"L"] & data[data[,group]==0,"s0"]==1))/N
        }
        EY11_t<-function(t){
          sum(invM[data[,group]==1]*(data[data[,group]==1,"t0"]<t & data[data[,group]==1,"t1"]>=t & 
                                     t>data[data[,group]==1,"L"] & data[data[,group]==1,"s0"]==1))/N
        }
        EY00_t<-function(t){
          sum(invM[data[,group]==0]*(data[data[,group]==0,"t0"]<t & data[data[,group]==0,"t1"]>=t & 
                                     t>data[data[,group]==0,"L"] & data[data[,group]==0,"s0"]==0))/N
        }
        EY01_t<-function(t){
          sum(invM[data[,group]==1]*(data[data[,group]==1,"t0"]<t & data[data[,group]==1,"t1"]>=t & 
                                     t>data[data[,group]==1,"L"] & data[data[,group]==1,"s0"]==0))/N
        }
        
        EY10 <- sapply(tt,EY10_t)
        EY11 <- sapply(tt,EY11_t)
        EY00 <- sapply(tt,EY00_t)
        EY01 <- sapply(tt,EY01_t)
        Wt1 <- (EY10*EY11*EY00*EY01)/(EY10+EY11+EY00+EY01)
      } else {
        EY00_t<-function(t){
          sum(invM[data[,group]==0]*(data[data[,group]==0,"t0"]<t & data[data[,group]==0,"t1"]>=t & 
                                     t>data[data[,group]==0,"L"] & data[data[,group]==0,"s0"]==0))/N
        }
        EY01_t<-function(t){
          sum(invM[data[,group]==1]*(data[data[,group]==1,"t0"]<t & data[data[,group]==1,"t1"]>=t & 
                                     t>data[data[,group]==1,"L"] & data[data[,group]==1,"s0"]==0))/N
        }
        
        EY00 <- sapply(tt,EY00_t)
        EY01 <- sapply(tt,EY01_t)
        Wt1 <- (EY00*EY01)/(EY00+EY01)
      }
    }
  }
  
  x1<-P.1$tt
  element1<-function(t){
    max(1:length(x1)*(x1<=t))
  }
  elements1<-sapply(tt,element1)
  elements1<-(elements1==0)+(elements1>0)*elements1
  P.1<-P.1[elements1,"P"]
  
  x0<-P.0$tt
  element0<-function(t){
    max(1:length(x0)*(x0<=t))
  }
  elements0<-sapply(tt,element0)
  elements0<-(elements0==0)+(elements0>0)*elements0
  P.0<-P.0[elements0,"P"]
  
  diff.P <- P.1 - P.0
  
  
  res <- list()
  res[[1]] <- diff.P
  if(calc==1){
    res[[2]] <- tt
    res[[3]] <- Wt1
  }
  return(res)
}


########################
##   Main functions   ##
########################


est_msm_cl<-function(data, repl=1000, s=0, tau=NULL,
                   weighted=0, from.state=0, to.state=1, times=NULL){
  
  
  if(from.state==1 & to.state==0){
    stop("Not a possible transition under the progressive illness-death model")
  }
  if(from.state==2){
    stop("State 2 is an absorbing state in the progressive illness-death model")
  }
  if(s==0 & from.state==1){
    stop("Being in state 1 at time=0 is not allowed in the illness-death model")
  }

  data <- data[,c("cid","id","s0","s1","t0","t1")]
  
  if(weighted==1){
    M0 <- aggregate(rep(1,times=nrow(data)),
                    by = list( data$cid, data$id),
                    FUN = mean)
    
    M <- aggregate(M0$x,
                   by = list( M0$Group.1),
                   FUN = sum)
    colnames(M) <- c("cid","M")
    data <- merge(data, M, by="cid")
  }
  
  LT <- aggregate(data$t0,
                  by = list( data$cid, data$id),
                  FUN = min)
  
  if(max(LT$x)>0){
    colnames(LT) <- c("cid", "id", "L")
    data <- merge(data, LT, by=c("id", "cid"))
    lt <- 1
  } else {
    if(s>0){
      data$L <- 0
    }
    lt <- 0
  }
  
  if(is.null(tau)){
    tau <- max(data$t1)
  }
  
  P_n<-TPM(data, v=s, tau=tau, weighted=weighted, lt=lt,
           h=from.state, j=to.state)
  tp<-P_n$tt
  element<-function(t){
    max(1:length(tp)*(tp<=t))
  }
  
  P_n <- P_n$P
  
  if(!is.null(times)){
    elements<-sapply(times,element)
    elements<-(elements==0)+(elements>0)*elements
    P_n.times <- P_n[elements]
  }
  
  N <- length(unique(data$cid))
  clusts <- unique(sort(data$cid))
  
  
  if(!is.null(times)){
    P.boot <- matrix(nrow=length(times), ncol=repl)
  }
  diff.boot <- matrix(nrow=length(tp), ncol=repl)
  
  
  for(b in 1:repl){
    print(b)
    # Nonparametric bootstrap
    xi <- as.vector(rmultinom(n=1,size=N,prob=rep(1/N,times=N)))
    bt<-try(TPM_boot(data, v=s, tau=tau, Wb = xi, weighted=weighted,
                     clusts=clusts, lt=lt, h=from.state, j=to.state), 
            silent=TRUE) ## In some rare cases with very small number of clusters
    ## there are 0 events 
    ## in the bootstrap dataset.
    ## These will not be considered.
    if(class(bt)!="try-error"){
      x<-bt$tt
      element<-function(t){
        max(1:length(x)*(x<=t))
      }
      if(!is.null(times)){
        elements<-sapply(times,element)
        elements<-(elements==0)+(elements>0)*elements
        P.boot[,b] <- bt[elements,"P"]
      }
      elements<-sapply(tp,element)
      elements<-(elements==0)+(elements>0)*elements
      diff.boot[,b] <- sqrt(N)*(bt[elements,"P"] - P_n)
    }
  }
  
  if(!is.null(times)){
    se_boot.times <- apply(P.boot,1,sd,na.rm=TRUE)
    
    #cloglog transformation
    ll<-exp(-exp(log(-log(P_n.times))-qnorm(0.975)*se_boot.times/
                   (P_n.times*log(P_n.times))))
    ul<-exp(-exp(log(-log(P_n.times))+qnorm(0.975)*se_boot.times/
                   (P_n.times*log(P_n.times))))
  }
  
  if(to.state!=0){
    jumpt <- sort(unique(data[data$s0!=to.state & data$s1==to.state & data$t1>s & data$t1<=tau,"t1"]))
  } else {
    jumpt <- sort(unique(data[data$s0==0 & data$s1>0 & data$t1>s & data$t1<=tau,"t1"]))
  }
  
  # Reduce the width of the bands since it tends to be unstable 
  # in the earlier and later times
  quant <- quantile(jumpt,probs=c(.05,.95))
  
  range <- (tp>=quant[1] & tp<=quant[2] & P_n>0)
  
  se <- apply(diff.boot,1,sd)
  
  ## Confidence bands
  q_t <- 1/(1+se^2)
  B_t <- q_t[range]*diff.boot[range,]/(log(P_n[range])*P_n[range])
  B_t<-abs(B_t)
  c_a<-apply(B_t,2,max)
  c_a<-quantile(c_a,probs=0.95)
  
  
  #cloglog transformation
  LB<-exp(-exp(log(-log(P_n))+c_a/(sqrt(N)*q_t)))
  LB[!range] <- NA
  UB<-exp(-exp(log(-log(P_n))-c_a/(sqrt(N)*q_t)))
  UB[!range] <- NA
  
  
  prob <- paste("P", from.state, to.state, sep="")
  
  if(!is.null(times)){
    res <- list()
    res[[1]] <- as.data.frame(cbind(tp, P_n, LB, UB))
    colnames(res[[1]]) <- c("time",prob,"L.Band","U.Band")
    res[[2]] <- as.data.frame(cbind(times, P_n.times, se_boot.times, ll, ul))
    colnames(res[[2]]) <- c("time",prob,"SE","ll","ul")
  } else {
    res <- as.data.frame(cbind(tp, P_n, LB, UB))
    colnames(res) <- c("time", prob, "L.Band", "U.Band")
  }
  return(res)
}


test_msm_cl<-function(data, s=0, tau=NULL, repl=1000, weighted=0,
                    group, from.state=0, to.state=1){
  
  if(sum(!(data[,group] %in% c(0,1,NA)))>0){
    stop("Group variable needs to be a binary 0/1 variable")
  }
  
  if(from.state==1 & to.state==0){
    stop("Not a possible transition under the progressive illness-death model")
  }
  if(from.state==2){
    stop("State 2 is an absorbing state in the progressive illness-death model")
  }
  if(s==0 & from.state==1){
    stop("Being in state 1 at time=0 is not allowed in the illness-death model")
  }
  
  data <- data[,c("cid","id","s0","s1","t0","t1",group)]
  
  if(weighted==1){
    M1 <- aggregate(rep(1,times=nrow(data[data[,group]==1,])),
                    by = list(data[data[,group]==1,"cid"], data[data[,group]==1,"id"]),
                    FUN = mean)
    
    M1 <- aggregate(M1$x,
                    by = list( M1$Group.1),
                    FUN = sum)
    colnames(M1) <- c("cid","M1")
    data <- merge(data, M1, by="cid")
    
    M0 <- aggregate(rep(1,times=nrow(data[data[,group]==0,])),
                    by = list( data[data[,group]==0,"cid"], data[data[,group]==0,"id"]),
                    FUN = mean)
    
    M0 <- aggregate(M0$x,
                    by = list( M0$Group.1),
                    FUN = sum)
    colnames(M0) <- c("cid","M0")
    data <- merge(data, M0, by="cid")
    
    data$M <- (data[,group]==1)*data$M1 + (data[,group]==0)*data$M0
  }

  
  LT <- aggregate(data$t0,
                  by = list( data$cid, data$id),
                  FUN = min)
  
  if(max(LT$x)>0){
    colnames(LT) <- c("cid", "id", "L")
    data <- merge(data, LT, by=c("id", "cid"))
    lt <- 1
  } else {
    if(s>0){
      data$L <- 0
    }
    lt <- 0
  }
  
  T_n <- test_boot_util(data=data, v=s, tau=tau, calc=1, weighted=weighted,
                        group=group, from.state=from.state, to.state=to.state,
                        lt=lt)
  D_calc <- T_n[[1]]
  times <- T_n[[2]]
  Wt1 <- T_n[[3]]
  
  N <- length(unique(data$cid))
  K_boot <- rep(NA,times=repl)
  
  for(b in 1:repl){
    print(b)
    xi <- as.vector(rmultinom(n=1,size=N,prob=rep(1/N,times=N)))
    bdat <- cboot.dat(data, xi)
    K_n <- try(test_boot_util(data=bdat, v=s, tau=tau, calc=0, weighted=weighted,
                              times=times, group=group, from.state=from.state,
                              to.state=to.state, lt=lt), silent=TRUE)
    if(class(T_n)!="try-error"){
      D.bt <- K_n[[1]]
      WD <- Wt1*(D.bt-D_calc)
      K_boot[[b]] <- max(abs(WD))
    }
  }
  
  pval <- mean(K_boot>=max(abs(Wt1*D_calc)), na.rm=TRUE)
  names(pval) <- "p-value"
  return(pval)
}
