# Supplementary material for: Nonparametric analysis of nonhomogeneous multistate processes with clustered observations
Source: Biometrics. 2020 Jul 21;77(2):533–46. doi: 10.1111/biom.13327 (PMC7790918; doi:10.1111/biom.13327)
Supplement: Supplementary file 2 [file BIOM-77-533-s001.zip › example_data.csv]

cid	id	t0	t1	s0	s1	z
1	1	0	0.877074582	0	1	1
1	1	0.877074582	1.437178696	1	2	1
1	2	0	2.089587919	0	1	1
1	2	2.089587919	2.328834292	1	1	1
1	3	0	1.890764323	0	1	1
1	3	1.890764323	2.205268087	1	2	1
1	4	0	0.700465922	0	0	1
1	5	0	1.167816143	0	1	1
1	5	1.167816143	1.461871663	1	2	1
1	6	0	0.776062236	0	1	1
1	6	0.776062236	0.846678899	1	2	1
1	7	0	1.74265341	0	2	1
1	8	0	0.309055934	0	0	1
1	9	0	0.038836298	0	1	1
1	9	0.038836298	1.533570651	1	1	1
1	10	0	1.553011945	0	0	1
1	11	0	0.026971544	0	0	1
1	12	0	0.39980405	0	2	1
1	13	0	2.071484847	0	1	0
1	13	2.071484847	2.122446968	1	1	0
1	14	0	0.191345034	0	1	0
1	14	0.191345034	1.015805578	1	2	0
1	15	0	0.399396978	0	2	0
1	16	0	1.270153731	0	1	0
1	16	1.270153731	2.578161623	1	1	0
1	17	0	1.931687803	0	0	0
1	18	0	0.335867693	0	0	0
1	19	0	0.224614692	0	0	0
1	20	0	0.067769318	0	1	0
1	20	0.067769318	0.39906095	1	2	0
1	21	0	2.485567098	0	0	0
1	22	0	0.292848052	0	1	0
1	22	0.292848052	2.229943746	1	2	0
1	23	0	0.157054465	0	0	0
1	24	0	0.331479974	0	2	0
1	25	0	0.232521567	0	0	0
2	26	0	0.13396058	0	0	1
2	27	0	0.041757223	0	0	1
2	28	0	1.152013381	0	1	1
2	28	1.152013381	1.64290448	1	2	1
2	29	0	0.024573319	0	1	1
2	29	0.024573319	0.279644665	1	2	1
2	30	0	0.072352799	0	1	1
2	30	0.072352799	0.133039203	1	2	1
2	31	0	0.133430197	0	0	1
2	32	0	0.24285587	0	2	1
2	33	0	2.856897749	0	0	1
2	34	0	1.223285232	0	1	1
2	34	1.223285232	1.297564248	1	1	1
2	35	0	2.143314595	0	2	1
2	36	0	0.244094362	0	0	1
2	37	0	0.383279632	0	1	1
2	37	0.383279632	0.659389395	1	2	1
2	38	0	0.804705741	0	2	1
2	39	0	0.252867462	0	2	1
2	40	0	0.172770609	0	0	0
2	41	0	0.229444013	0	2	0
2	42	0	1.807883046	0	2	0
2	43	0	2.03597258	0	2	0
2	44	0	1.532210252	0	2	0
2	45	0	1.645706696	0	1	0
2	45	1.645706696	2.590366529	1	1	0
2	46	0	0.181273897	0	0	0
2	47	0	0.065344721	0	2	0
2	48	0	0.193190894	0	0	0
2	49	0	0.040402463	0	2	0
2	50	0	0.462748118	0	1	0
2	50	0.462748118	1.179354273	1	2	0
2	51	0	0.409526558	0	0	0
2	52	0	1.234710212	0	0	0
2	53	0	0.021368834	0	1	0
2	53	0.021368834	0.533446381	1	2	0
3	54	0	0.398817241	0	0	1
3	55	0	1.708544268	0	0	1
3	56	0	0.200328694	0	0	1
3	57	0	2.10667425	0	0	1
3	58	0	0.447217581	0	0	1
3	59	0	2.452922318	0	0	1
3	60	0	2.382441303	0	0	1
3	61	0	1.555935019	0	0	1
3	62	0	1.464448705	0	0	1
3	63	0	1.719915184	0	0	1
3	64	0	0.591510185	0	0	1
3	65	0	0.920325784	0	0	1
3	66	0	2.172070277	0	0	1
3	67	0	2.586913907	0	0	0
3	68	0	0.149046205	0	0	0
3	69	0	1.279257404	0	0	0
3	70	0	1.855994153	0	0	0
3	71	0	0.956009616	0	0	0
3	72	0	0.797096988	0	0	0
3	73	0	2.210018919	0	0	0
3	74	0	0.639203567	0	0	0
3	75	0	1.178289502	0	0	0
3	76	0	1.941341173	0	0	0
3	77	0	2.358192356	0	0	0
3	78	0	1.644290442	0	1	0
3	78	1.644290442	2.974963815	1	1	0
4	79	0	1.504215554	0	2	1
4	80	0	0.865466284	0	2	1
4	81	0	2.039884334	0	0	1
4	82	0	0.30279426	0	2	1
4	83	0	2.828068092	0	0	1
4	84	0	1.726170088	0	2	1
4	85	0	1.293176733	0	1	1
4	85	1.293176733	2.650448685	1	1	1
4	86	0	1.434484303	0	0	1
4	87	0	0.474541272	0	1	1
4	87	0.474541272	0.891610881	1	2	1
4	88	0	0.080790312	0	1	1
4	88	0.080790312	2.237589203	1	1	1
4	89	0	0.42286004	0	1	1
4	89	0.42286004	0.883210463	1	1	1
4	90	0	1.211870411	0	2	1
4	91	0	1.138528611	0	2	1
4	92	0	0.12602842	0	2	1
4	93	0	0.042348754	0	0	0
4	94	0	0.038549246	0	1	0
4	94	0.038549246	0.342034506	1	1	0
4	95	0	0.510089667	0	0	0
4	96	0	0.767877108	0	0	0
4	97	0	1.332772301	0	0	0
4	98	0	0.698674147	0	1	0
4	98	0.698674147	1.457551375	1	1	0
4	99	0	1.163527502	0	2	0
4	100	0	0.597691325	0	1	0
4	100	0.597691325	2.673774078	1	1	0
4	101	0	1.566817681	0	0	0
4	102	0	0.30428203	0	1	0
4	102	0.30428203	0.895548658	1	2	0
4	103	0	1.575619164	0	1	0
4	103	1.575619164	2.904366994	1	1	0
4	104	0	0.03910944	0	0	0
4	105	0	0.120542458	0	2	0
4	106	0	0.035340527	0	2	0
5	107	0	0.187744631	0	0	1
5	108	0	0.150717177	0	1	1
5	108	0.150717177	0.625068258	1	2	1
5	109	0	1.584253459	0	0	1
5	110	0	1.515909225	0	1	1
5	110	1.515909225	1.800876323	1	1	1
5	111	0	0.037749709	0	2	1
5	112	0	0.242072123	0	0	1
5	113	0	1.234156711	0	0	1
5	114	0	2.323250446	0	2	1
5	115	0	1.338903468	0	1	1
5	115	1.338903468	1.911809512	1	1	1
5	116	0	0.365195745	0	1	1
5	116	0.365195745	1.022811443	1	1	1
5	117	0	0.482612912	0	1	0
5	117	0.482612912	1.645894337	1	1	0
5	118	0	0.084917686	0	2	0
5	119	0	0.106951094	0	0	0
5	120	0	0.22994989	0	0	0
5	121	0	1.637717618	0	2	0
5	122	0	0.147819954	0	1	0
5	122	0.147819954	1.061365311	1	2	0
5	123	0	0.491633902	0	2	0
5	124	0	0.306551055	0	2	0
5	125	0	0.230800466	0	0	0
6	126	0	0.087232739	0	2	1
6	127	0	0.372636517	0	0	1
6	128	0	1.084519438	0	0	1
6	129	0	1.732943143	0	0	1
6	130	0	1.733055934	0	0	1
6	131	0	2.062772616	0	0	1
6	132	0	0.643627639	0	0	0
6	133	0	0.049615164	0	1	0
6	133	0.049615164	1.09046808	1	2	0
6	134	0	0.77411126	0	0	0
6	135	0	0.905661505	0	1	0
6	135	0.905661505	1.693254647	1	1	0
6	136	0	1.145678756	0	0	0
6	137	0	0.319130029	0	1	0
6	137	0.319130029	1.14347966	1	2	0
6	138	0	0.168114983	0	0	0
7	139	0	0.358813098	0	0	1
7	140	0	0.608759895	0	0	1
7	141	0	2.474876361	0	0	1
7	142	0	0.632115432	0	0	1
7	143	0	1.414876578	0	2	1
7	144	0	2.795436182	0	0	1
7	145	0	0.922426372	0	0	1
7	146	0	1.476094826	0	0	1
7	147	0	1.183185562	0	0	0
7	148	0	2.856852855	0	0	0
7	149	0	2.477084363	0	0	0
7	150	0	0.754314899	0	0	0
7	151	0	1.540712489	0	0	0
7	152	0	1.172535651	0	0	0
7	153	0	1.788176493	0	0	0
7	154	0	1.252222243	0	0	0
8	155	0	0.556243999	0	1	1
8	155	0.556243999	1.251876343	1	2	1
8	156	0	0.045114246	0	1	1
8	156	0.045114246	0.9557927	1	2	1
8	157	0	0.543169985	0	2	1
8	158	0	0.192265231	0	1	1
8	158	0.192265231	0.552411181	1	2	1
8	159	0	1.024290894	0	1	1
8	159	1.024290894	1.908305276	1	1	1
8	160	0	0.211562074	0	1	1
8	160	0.211562074	0.690576202	1	2	1
8	161	0	0.373053293	0	1	1
8	161	0.373053293	1.054579112	1	1	1
8	162	0	0.420898529	0	1	1
8	162	0.420898529	0.53702853	1	2	1
8	163	0	0.059003781	0	2	1
8	164	0	0.343310441	0	1	1
8	164	0.343310441	0.420240141	1	2	1
8	165	0	0.365791785	0	1	0
8	165	0.365791785	0.559488468	1	2	0
8	166	0	0.096779826	0	1	0
8	166	0.096779826	0.8008915	1	1	0
8	167	0	0.455670953	0	1	0
8	167	0.455670953	0.752136875	1	2	0
8	168	0	0.312422787	0	1	0
8	168	0.312422787	0.435300418	1	2	0
8	169	0	0.536064878	0	2	0
8	170	0	0.180736079	0	1	0
8	170	0.180736079	1.905134299	1	1	0
8	171	0	0.850140088	0	1	0
8	171	0.850140088	2.269859575	1	2	0
8	172	0	0.117129603	0	0	0
8	173	0	0.276564192	0	2	0
8	174	0	0.581788505	0	0	0
9	175	0	0.186464376	0	0	1
9	176	0	0.595736731	0	1	1
9	176	0.595736731	2.190693422	1	1	1
9	177	0	0.777416549	0	0	1
9	178	0	0.490444305	0	2	1
9	179	0	0.499085004	0	0	1
9	180	0	0.983867677	0	1	1
9	180	0.983867677	2.024195966	1	2	1
9	181	0	0.233501527	0	2	1
9	182	0	1.200987907	0	2	1
9	183	0	0.529401508	0	1	1
9	183	0.529401508	1.053326572	1	2	1
9	184	0	1.045392214	0	2	1
9	185	0	0.288815878	0	2	1
9	186	0	0.254159555	0	1	1
9	186	0.254159555	0.400840515	1	2	1
9	187	0	0.161160865	0	0	0
9	188	0	0.072389256	0	0	0
9	189	0	0.057347969	0	1	0
9	189	0.057347969	1.293922633	1	2	0
9	190	0	0.249868909	0	0	0
9	191	0	0.105375871	0	2	0
9	192	0	0.002945783	0	0	0
9	193	0	1.361657812	0	0	0
9	194	0	0.607739553	0	2	0
9	195	0	1.283258168	0	1	0
9	195	1.283258168	2.433239655	1	2	0
9	196	0	1.505172424	0	0	0
9	197	0	2.784416962	0	2	0
9	198	0	0.130633727	0	1	0
9	198	0.130633727	1.578305733	1	2	0
9	199	0	0.729052879	0	2	0
10	200	0	0.859200243	0	0	1
10	201	0	1.126990813	0	2	1
10	202	0	0.546018996	0	0	1
10	203	0	0.915183861	0	0	1
10	204	0	0.147243769	0	0	1
10	205	0	2.287230475	0	0	1
10	206	0	1.895776925	0	0	1
10	207	0	0.450819123	0	0	1
10	208	0	1.085117417	0	0	1
10	209	0	1.089599967	0	2	1
10	210	0	1.134563702	0	0	1
10	211	0	0.749985559	0	1	1
10	211	0.749985559	0.975664335	1	2	1
10	212	0	0.218405416	0	2	1
10	213	0	0.133491694	0	0	1
10	214	0	0.566717756	0	0	1
10	215	0	1.422455774	0	0	0
10	216	0	2.40236774	0	0	0
10	217	0	0.468735399	0	1	0
10	217	0.468735399	1.577778094	1	2	0
10	218	0	0.605525836	0	2	0
10	219	0	1.218188717	0	0	0
10	220	0	0.036073468	0	0	0
10	221	0	0.565222194	0	0	0
10	222	0	1.553105752	0	0	0
10	223	0	0.585279175	0	2	0
10	224	0	1.184525748	0	0	0
10	225	0	0.231166753	0	0	0
10	226	0	0.850842134	0	0	0
10	227	0	1.833923662	0	0	0
10	228	0	2.594286737	0	0	0
10	229	0	0.837864673	0	1	0
10	229	0.837864673	1.058640568	1	2	0
11	230	0	0.306502218	0	0	1
11	231	0	1.331753268	0	0	1
11	232	0	0.794181503	0	1	1
11	232	0.794181503	2.809854724	1	1	1
11	233	0	1.9510201	0	0	1
11	234	0	1.241147076	0	1	1
11	234	1.241147076	1.758516241	1	1	1
11	235	0	0.878159941	0	1	0
11	235	0.878159941	0.953405203	1	1	0
11	236	0	1.276176372	0	0	0
11	237	0	0.017218654	0	1	0
11	237	0.017218654	2.644133166	1	1	0
11	238	0	1.01828678	0	1	0
11	238	1.01828678	1.190036312	1	2	0
11	239	0	0.093809719	0	2	0
12	240	0	0.21889771	0	0	1
12	241	0	1.225859978	0	0	1
12	242	0	2.104508277	0	0	1
12	243	0	0.184619563	0	0	1
12	244	0	0.167702549	0	0	1
12	245	0	1.349709005	0	0	1
12	246	0	0.800581095	0	0	0
12	247	0	0.836618581	0	1	0
12	247	0.836618581	1.75063261	1	2	0
12	248	0	1.05897703	0	1	0
12	248	1.05897703	1.561950477	1	1	0
12	249	0	2.282231191	0	0	0
12	250	0	0.321502708	0	0	0
12	251	0	0.673700175	0	2	0
12	252	0	0.544672958	0	2	0
13	253	0	1.675232307	0	0	1
13	254	0	1.502741741	0	0	1
13	255	0	1.541134683	0	0	1
13	256	0	2.587001127	0	0	1
13	257	0	0.100743692	0	1	1
13	257	0.100743692	0.259948886	1	2	1
13	258	0	0.327305309	0	2	1
13	259	0	1.072908503	0	0	1
13	260	0	0.321899363	0	2	1
13	261	0	0.066825258	0	1	1
13	261	0.066825258	0.617498526	1	1	1
13	262	0	1.467784592	0	0	1
13	263	0	0.054212114	0	1	1
13	263	0.054212114	0.642007506	1	2	1
13	264	0	0.801198803	0	2	1
13	265	0	2.605709841	0	0	0
13	266	0	1.983943123	0	1	0
13	266	1.983943123	2.111231316	1	1	0
13	267	0	1.278112373	0	1	0
13	267	1.278112373	1.74865906	1	1	0
13	268	0	0.947069291	0	0	0
13	269	0	0.878515973	0	1	0
13	269	0.878515973	1.799644165	1	2	0
13	270	0	0.427765384	0	0	0
13	271	0	0.738991938	0	0	0
13	272	0	0.326913364	0	1	0
13	272	0.326913364	0.625250001	1	2	0
13	273	0	0.462667436	0	0	0
13	274	0	1.563580644	0	0	0
13	275	0	0.38471799	0	0	0
13	276	0	0.896091893	0	1	0
13	276	0.896091893	2.241902746	1	1	0
13	277	0	0.970158741	0	0	0
14	278	0	2.977235232	0	0	1
14	279	0	2.309139245	0	2	1
14	280	0	0.332498913	0	1	1
14	280	0.332498913	2.098320516	1	2	1
14	281	0	2.280696876	0	0	1
14	282	0	0.841805648	0	2	1
14	283	0	0.73032616	0	2	0
14	284	0	0.053473355	0	0	0
14	285	0	1.604199157	0	1	0
14	285	1.604199157	1.87339614	1	1	0
14	286	0	0.831789303	0	1	0
14	286	0.831789303	1.264351311	1	2	0
14	287	0	0.031442896	0	0	0
15	288	0	2.873579498	0	0	1
15	289	0	0.667187472	0	0	1
15	290	0	0.648872177	0	0	1
15	291	0	1.195518788	0	0	1
15	292	0	2.172567051	0	0	1
15	293	0	2.638052018	0	0	1
15	294	0	2.498466763	0	0	1
15	295	0	0.778041584	0	0	1
15	296	0	1.73217581	0	0	1
15	297	0	0.110045451	0	0	0
15	298	0	0.161900751	0	0	0
15	299	0	0.420356548	0	0	0
15	300	0	1.808901669	0	0	0
15	301	0	2.287575462	0	0	0
15	302	0	0.39108408	0	0	0
15	303	0	0.104760519	0	0	0
15	304	0	0.792307412	0	0	0
15	305	0	2.558158804	0	0	0
16	306	0	0.832063488	0	2	1
16	307	0	1.740964322	0	0	1
16	308	0	0.103973297	0	2	1
16	309	0	0.583578843	0	1	1
16	309	0.583578843	0.751698914	1	2	1
16	310	0	0.054663229	0	1	1
16	310	0.054663229	0.463526144	1	2	1
16	311	0	0.377678722	0	1	1
16	311	0.377678722	1.242726763	1	2	1
16	312	0	0.217696498	0	1	1
16	312	0.217696498	0.444219603	1	2	1
16	313	0	0.189883818	0	1	1
16	313	0.189883818	0.199291429	1	2	1
16	314	0	0.336217501	0	1	1
16	314	0.336217501	0.517758713	1	1	1
16	315	0	0.388762975	0	1	0
16	315	0.388762975	1.171993666	1	2	0
16	316	0	1.039050596	0	0	0
16	317	0	0.5760893	0	1	0
16	317	0.5760893	0.580485167	1	2	0
16	318	0	0.029731222	0	1	0
16	318	0.029731222	0.930536532	1	2	0
16	319	0	0.301217947	0	0	0
16	320	0	0.7833262	0	1	0
16	320	0.7833262	0.920037299	1	2	0
16	321	0	0.385485411	0	1	0
16	321	0.385485411	0.904004633	1	2	0
16	322	0	0.048153389	0	2	0
16	323	0	0.013361745	0	1	0
16	323	0.013361745	0.291561582	1	2	0
16	324	0	0.599256963	0	1	0
16	324	0.599256963	1.658403718	1	2	0
17	325	0	0.107079198	0	0	1
17	326	0	0.510382326	0	2	1
17	327	0	0.023665716	0	1	1
17	327	0.023665716	0.498403318	1	1	1
17	328	0	0.144487396	0	2	1
17	329	0	0.411655172	0	1	1
17	329	0.411655172	2.851793715	1	1	1
17	330	0	0.777150064	0	1	1
17	330	0.777150064	1.876832942	1	1	1
17	331	0	1.684747495	0	2	1
17	332	0	1.268215688	0	0	1
17	333	0	1.891691863	0	1	1
17	333	1.891691863	1.922979381	1	1	1
17	334	0	0.024480808	0	1	0
17	334	0.024480808	0.415873345	1	1	0
17	335	0	0.281961072	0	2	0
17	336	0	1.305228044	0	1	0
17	336	1.305228044	2.637427911	1	1	0
17	337	0	1.153546646	0	1	0
17	337	1.153546646	2.770227213	1	1	0
17	338	0	0.539804963	0	0	0
17	339	0	0.54879217	0	0	0
17	340	0	0.079904742	0	2	0
17	341	0	0.054430899	0	0	0
17	342	0	0.424561462	0	1	0
17	342	0.424561462	2.390208726	1	1	0
18	343	0	0.1882708	0	1	1
18	343	0.1882708	2.028066004	1	2	1
18	344	0	0.909243977	0	1	1
18	344	0.909243977	1.359206847	1	1	1
18	345	0	0.09668177	0	0	1
18	346	0	1.270773024	0	1	1
18	346	1.270773024	1.764935505	1	1	1
18	347	0	0.145403765	0	0	1
18	348	0	0.427587112	0	1	1
18	348	0.427587112	0.47001079	1	1	1
18	349	0	0.022614911	0	1	1
18	349	0.022614911	0.145367099	1	2	1
18	350	0	0.203687806	0	1	1
18	350	0.203687806	1.880415758	1	1	1
18	351	0	0.611137376	0	0	1
18	352	0	0.094083658	0	2	0
18	353	0	0.073551684	0	2	0
18	354	0	0.539008383	0	1	0
18	354	0.539008383	1.755938792	1	1	0
18	355	0	0.924636468	0	1	0
18	355	0.924636468	1.178885436	1	1	0
18	356	0	0.647331796	0	2	0
18	357	0	0.288080629	0	2	0
18	358	0	0.863777229	0	0	0
18	359	0	0.068973158	0	1	0
18	359	0.068973158	1.199884896	1	2	0
18	360	0	0.306523182	0	2	0
19	361	0	0.016322561	0	0	1
19	362	0	1.210196977	0	0	1
19	363	0	0.26617107	0	2	1
19	364	0	0.057961945	0	1	1
19	364	0.057961945	0.75791923	1	1	1
19	365	0	0.041943518	0	2	1
19	366	0	0.107301373	0	0	1
19	367	0	0.542806527	0	2	1
19	368	0	0.423212437	0	0	0
19	369	0	0.012023906	0	0	0
19	370	0	0.852305134	0	1	0
19	370	0.852305134	1.501949088	1	1	0
19	371	0	0.053429681	0	2	0
19	372	0	0.795725622	0	0	0
19	373	0	0.251171481	0	1	0
19	373	0.251171481	0.619108241	1	1	0
20	374	0	0.078613035	0	1	1
20	374	0.078613035	0.139063287	1	2	1
20	375	0	2.127642807	0	1	1
20	375	2.127642807	2.867582432	1	1	1
20	376	0	0.02246051	0	1	1
20	376	0.02246051	0.583165269	1	1	1
20	377	0	0.415413411	0	1	1
20	377	0.415413411	2.406892139	1	1	1
20	378	0	0.668398434	0	0	1
20	379	0	0.585342945	0	1	1
20	379	0.585342945	1.778585279	1	2	1
20	380	0	0.539750714	0	1	1
20	380	0.539750714	1.098510184	1	2	1
20	381	0	1.567029648	0	0	1
20	382	0	0.606410164	0	1	1
20	382	0.606410164	0.735909221	1	2	1
20	383	0	0.504841007	0	2	1
20	384	0	0.557516446	0	1	1
20	384	0.557516446	1.143190411	1	2	1
20	385	0	0.225381136	0	0	1
20	386	0	1.508932787	0	0	1
20	387	0	0.440452576	0	2	1
20	388	0	0.817362003	0	1	0
20	388	0.817362003	1.076705802	1	2	0
20	389	0	0.736463948	0	2	0
20	390	0	0.3448415	0	1	0
20	390	0.3448415	0.778067556	1	1	0
20	391	0	0.130440757	0	2	0
20	392	0	1.352537663	0	0	0
20	393	0	1.73407268	0	2	0
20	394	0	0.285574417	0	1	0
20	394	0.285574417	0.893814626	1	1	0
20	395	0	1.197254355	0	1	0
20	395	1.197254355	1.414951148	1	2	0
20	396	0	0.056268637	0	2	0
20	397	0	0.206850272	0	1	0
20	397	0.206850272	1.015494818	1	2	0
20	398	0	1.161705275	0	1	0
20	398	1.161705275	1.760678535	1	1	0
20	399	0	0.35923196	0	0	0
20	400	0	1.034005289	0	2	0
20	401	0	0.042203765	0	1	0
20	401	0.042203765	0.293377121	1	1	0
20	402	0	0.465328609	0	2	0
